# Supplementary material for: Cross-Sectional Analysis of Infant Diet, Outcomes, Consumer Behavior and Parental Perspectives to Optimize Infant Feeding in Response to the 2022 U.S. Infant Formula Shortage
Source: Nutrients. 2024 Mar 5;16(5):748. doi: 10.3390/nu16050748 (PMC10934383; doi:10.3390/nu16050748)
Supplement: Supplementary file 1 [file nutrients-16-00748-s001.zip]

Archive with 2 entries (2 files):
- nutrients-2866736-supplementary.pdf
- Supplementary FileS1_Survey_231223.pdf
